# Supplementary material for: Reference interval of parathyroid hormone based on the Korea National Health and Nutrition Examination Survey 2024
Source: BMC Endocr Disord. 2026 Apr 28;26:176. doi: 10.1186/s12902-026-02292-0 (PMC13267361; doi:10.1186/s12902-026-02292-0)
Supplement: Supplementary file 1 — Supplementary Material 1 [file 12902_2026_2292_MOESM1_ESM.xlsx]

## Sheet: Sheet1
Supplementary Table S1. Biochemical parameters of subjects according to stepwise selection criteria
			Unweighted, before outlier exclusion								Weighted, after outlier exclusion
Step	Rule	Characteristics	N	Mean	SD	Median	IQR	2.5th-97.5th	Min	Max	N	Mean	SD	Median	IQR	2.5th-97.5th	Min	Max
0	Start (subjects with PTH measurement)	Age, year	4502	61.14	11.79	62	52.0–71.0	41.0–80.0	40	80	4408	58.73	11.55	58	49.0–67.0	41.0–80.0	40	80
		eGFR, mL/min/1.73 m²	4502	87.8	15.36	89.87	79.6–98.5	50.2–111.5	17.28	127.53	4408	89.54	14.53	91.55	81.7–99.9	54.7–112.0	17.28	127.53
		25-hydroxyvitamin D, ng/mL	4502	27.67	11.66	26.61	18.9–34.7	9.6–54.1	4.14	97.17	4408	27.09	11.51	25.7	18.4–34.2	9.5–53.6	4.16	97.17
		Calcium, mg/dL	4502	9.51	0.36	9.5	9.30–9.70	8.80–10.20	7.7	11.9	4406	9.51	0.35	9.5	9.30–9.70	8.80–10.20	7.7	11.2
		Magnesium, mg/dL	4502	2.13	0.16	2.1	2.00–2.20	1.80–2.40	1.2	2.7	4406	2.13	0.16	2.1	2.00–2.20	1.80–2.40	1.2	2.7
		Phosphate, mg/dL	4502	3.63	0.49	3.6	3.30–4.00	2.7–4.6	1.9	6.5	4406	3.63	0.48	3.6	3.30–3.90	2.70–4.60	2.1	6.5
		ALP, U/L	4502	72.05	22.14	69	58.0–83.0	39.0–121.0	25	325	4408	71.29	21.86	68	57.0–82.0	39.0–118.0	25	325
		PTH, pg/mL	4502	39.16	16.11	36.4	29.4–45.5	18.7–74.6	5.4	352	4408	37.78	11.91	36	29.3–44.9	19.1–66.1	5.4	77.2
1	Exclusion of participants with self-reported physician-diagnosed chronic diseases or abnormal health conditions	Age, year	861	54.46	10.89	53	45.0–62.0	40.0–80.0	40	80	845	52.85	10.1	51	44.0–59.0	40.0–80.0	40	80
		eGFR, mL/min/1.73 m²	861	94.18	12.85	95.71	86.3–103.5	64.9–115.1	42.32	127.53	845	94.94	12.46	96.62	87.1–104.2	68.0–115.5	42.32	127.53
		25-hydroxyvitamin D, ng/mL	861	25.2	10.19	24.16	17.9–31.3	9.3–47.7	5.18	84.78	845	24.96	10.06	23.89	17.7–31.0	9.6–47.5	5.61	84.78
		Calcium, mg/dL	861	9.49	0.32	9.5	9.30–9.70	8.90–10.10	8.3	10.7	845	9.5	0.32	9.5	9.30–9.70	8.90–10.10	8.3	10.4
		Magnesium, mg/dL	861	2.14	0.14	2.1	2.10–2.20	1.90–2.40	1.5	2.5	845	2.15	0.14	2.1	2.10–2.20	1.90–2.40	1.8	2.5
		Phosphate, mg/dL	861	3.62	0.47	3.6	3.30–3.90	2.7–4.5	2.3	5.6	845	3.62	0.46	3.6	3.30–3.90	2.80–4.50	2.4	5.5
		ALP, U/L	861	69.49	19.92	67	55.0–82.0	38.0–112.5	28	157	845	68.89	19.42	66	55.0–80.0	38.0–111.0	28	157
		PTH, pg/mL	861	39.25	14.12	36.9	30.0–46.1	20.4–72.3	12.8	169	845	38.29	11.39	36.5	30.0–45.3	20.5–63.5	12.8	76.6
2	Exclusion of participants with a history of dietary supplement use (equal or longer than 2 weeks) within the preceding year	Age, year	288	55.15	12.06	53	45.0–64.0	40.0–80.0	40	80	282	53.05	10.97	51	44.0–58.0	40.0–80.0	40	80
		eGFR, mL/min/1.73 m²	288	93.37	14.32	95.79	84.3–104.4	63.3–115.2	42.32	127.53	282	95.03	13.61	97.02	86.5–106.0	64.0–115.3	42.32	127.53
		25-hydroxyvitamin D, ng/mL	288	21.81	8.82	20.76	15.4–27.4	8.2–39.7	5.18	59.1	282	21.38	8.7	20.43	15.2–26.5	7.5–39.6	5.18	59.1
		Calcium, mg/dL	288	9.48	0.33	9.5	9.30–9.70	8.90–10.20	8.4	10.4	282	9.49	0.34	9.5	9.30–9.70	8.90–10.20	8.6	10.4
		Magnesium, mg/dL	288	2.14	0.15	2.1	2.00–2.20	1.82–2.40	1.5	2.5	282	2.14	0.15	2.1	2.00–2.20	1.80–2.40	1.8	2.5
		Phosphate, mg/dL	288	3.59	0.49	3.6	3.27–3.90	2.7–4.5	2.3	5.6	282	3.6	0.47	3.6	3.30–3.90	2.80–4.50	2.5	5.6
		ALP, U/L	288	72.59	20.3	69	59.0–85.3	38.2–115.5	31	157	282	71.86	20.21	69	58.0–85.0	38.0–113.0	31	157
		PTH, pg/mL	288	41.73	16.83	38.65	32.0–48.5	21.0–78.1	17.4	169	282	40.83	12.5	38.6	32.5–48.9	21.0–74.0	17.4	78.7
3	Exclusion of pregnant participants	Age, year	288	55.15	12.06	53	45.0–64.0	40.0–80.0	40	80	282	53.05	10.97	51	44.0–58.0	40.0–80.0	40	80
		eGFR, mL/min/1.73 m²	288	93.37	14.32	95.79	84.3–104.4	63.3–115.2	42.32	127.53	282	95.03	13.61	97.02	86.5–106.0	64.0–115.3	42.32	127.53
		25-hydroxyvitamin D, ng/mL	288	21.81	8.82	20.76	15.4–27.4	8.2–39.7	5.18	59.1	282	21.38	8.7	20.43	15.2–26.5	7.5–39.6	5.18	59.1
		Calcium, mg/dL	288	9.48	0.33	9.5	9.30–9.70	8.90–10.20	8.4	10.4	282	9.49	0.34	9.5	9.30–9.70	8.90–10.20	8.6	10.4
		Magnesium, mg/dL	288	2.14	0.15	2.1	2.00–2.20	1.82–2.40	1.5	2.5	282	2.14	0.15	2.1	2.00–2.20	1.80–2.40	1.8	2.5
		Phosphate, mg/dL	288	3.59	0.49	3.6	3.27–3.90	2.7–4.5	2.3	5.6	282	3.6	0.47	3.6	3.30–3.90	2.80–4.50	2.5	5.6
		ALP, U/L	288	72.59	20.3	69	59.0–85.3	38.2–115.5	31	157	282	71.86	20.21	69	58.0–85.0	38.0–113.0	31	157
		PTH, pg/mL	288	41.73	16.83	38.65	32.0–48.5	21.0–78.1	17.4	169	282	40.83	12.5	38.6	32.5–48.9	21.0–74.0	17.4	78.7
4	Exclusion of participants with an irregular pulse identified during the physical examination	Age, year	283	54.95	11.97	53	45.0–63.0	40.0–80.0	40	80	277	52.92	10.9	51	44.0–58.0	40.0–80.0	40	80
		eGFR, mL/min/1.73 m²	283	93.48	14.2	95.74	84.5–104.5	63.8–115.3	42.32	127.53	277	95.12	13.46	97.02	86.7–106.0	65.2–115.3	42.32	127.53
		25-hydroxyvitamin D, ng/mL	283	21.85	8.86	20.72	15.4–27.4	8.2–39.7	5.18	59.1	277	21.43	8.72	20.43	15.3–26.7	7.5–39.6	5.18	59.1
		Calcium, mg/dL	283	9.49	0.34	9.5	9.30–9.70	8.90–10.20	8.4	10.4	277	9.49	0.34	9.5	9.30–9.70	8.90–10.20	8.6	10.4
		Magnesium, mg/dL	283	2.14	0.15	2.1	2.00–2.20	1.81–2.40	1.5	2.5	277	2.14	0.14	2.1	2.00–2.20	1.80–2.40	1.8	2.5
		Phosphate, mg/dL	283	3.59	0.48	3.6	3.20–3.90	2.7–4.5	2.3	5.6	277	3.6	0.47	3.6	3.30–3.90	2.80–4.50	2.5	5.6
		ALP, U/L	283	72.62	20.45	69	58.5–86.0	38.1–115.9	31	157	277	71.88	20.32	69	58.0–85.0	38.0–113.0	31	157
		PTH, pg/mL	283	41.73	16.85	38.7	32.1–48.3	21.0–78.2	17.4	169	277	40.82	12.51	38.7	32.5–48.9	20.5–74.0	17.4	78.7
5	Exclusion of participants with hypertension based on blood pressure measurements obtained during the survey examination	Age, year	235	54.42	11.66	52	44.0–62.5	40.0–80.0	40	80	232	52.51	10.55	50	44.0–58.0	40.0–80.0	40	80
		eGFR, mL/min/1.73 m²	235	94.2	14.16	96.59	85.2–105.0	63.7–115.5	49.13	127.53	232	95.76	13.21	98	88.4–106.0	66.5–116.2	51.53	127.53
		25-hydroxyvitamin D, ng/mL	235	21.38	8.59	20.55	15.2–26.8	7.9–39.2	5.18	50.35	232	20.91	8.57	20.14	14.7–26.4	7.2–39.1	5.18	50.35
		Calcium, mg/dL	235	9.48	0.33	9.5	9.30–9.70	8.90–10.20	8.4	10.4	232	9.49	0.34	9.5	9.30–9.70	8.90–10.20	8.6	10.4
		Magnesium, mg/dL	235	2.14	0.15	2.1	2.10–2.20	1.89–2.40	1.8	2.5	232	2.14	0.15	2.1	2.10–2.20	1.80–2.40	1.8	2.5
		Phosphate, mg/dL	235	3.62	0.49	3.6	3.30–3.90	2.7–4.52	2.3	5.6	232	3.62	0.48	3.6	3.30–3.90	2.80–4.50	2.6	5.6
		ALP, U/L	235	70.77	19.47	68	57.0–83.0	38.0–108.2	35	144	232	70.66	19.82	68	56.0–83.0	38.0–108.0	35	144
		PTH, pg/mL	235	41.13	15.57	38.3	31.6–47.6	21.0–77.3	18.8	169	232	40.91	13.11	38.6	31.7–48.6	21.0–77.1	18.8	80.8
6	Exclusion of participants classified as obese (body mass index equal or greater than 25 kg/m²)	Age, year	165	54.89	11.84	53	45.0–63.0	40.0–80.0	40	80	160	53.06	10.82	51	44.0–59.0	40.0–80.0	40	80
		eGFR, mL/min/1.73 m²	165	94.29	13.82	96.89	85.6–105.0	63.3–114.4	49.13	127.53	160	96.06	12.74	98.09	88.3–105.1	65.2–118.4	51.53	127.53
		25-hydroxyvitamin D, ng/mL	165	21.49	9.09	20.6	14.5–27.5	7.3–39.6	5.18	50.35	160	21.3	8.98	20.36	14.6–26.7	7.2–40.1	5.96	50.35
		Calcium, mg/dL	165	9.48	0.33	9.5	9.30–9.70	8.90–10.10	8.4	10.2	160	9.48	0.33	9.5	9.30–9.70	8.80–10.10	8.6	10.2
		Magnesium, mg/dL	165	2.15	0.15	2.1	2.10–2.20	1.81–2.40	1.8	2.5	160	2.14	0.15	2.1	2.00–2.20	1.80–2.40	1.8	2.5
		Phosphate, mg/dL	165	3.61	0.48	3.6	3.30–3.90	2.71–4.5	2.3	5.6	160	3.63	0.48	3.6	3.30–3.90	2.80–4.50	2.6	5.6
		ALP, U/L	165	69.26	19.09	67	55.0–83.0	38.0–106.7	35	144	160	69.3	19.99	66	54.0–83.0	38.0–108.0	35	144
		PTH, pg/mL	165	40.7	16.64	37.1	31.3–46.5	21.1–78.2	18.8	169	160	38.98	11.81	36.9	30.9–45.6	20.5–67.7	18.8	77.1
7	Exclusion of participants with diabetes mellitus, defined by fasting plasma glucose eqaul to or higher than 126 mg/dL, glycated hemoglobin equal or higher than 6.5%, a physician diagnosis of diabetes mellitus, or current treatment with insulin or oral hypoglycemic agents	Age, year	162	54.81	11.88	52.5	45.0–63.0	40.0–80.0	40	80	157	53	10.86	51	44.0–59.0	40.0–80.0	40	80
		eGFR, mL/min/1.73 m²	162	94.36	13.86	96.95	85.7–105.0	63.3–114.5	49.13	127.53	157	96.09	12.8	98.09	88.3–105.3	65.2–118.4	51.53	127.53
		25-hydroxyvitamin D, ng/mL	162	21.45	9.1	20.58	14.5–27.4	7.2–39.6	5.18	50.35	157	21.24	9.01	20.26	14.5–26.7	7.2–40.1	5.96	50.35
		Calcium, mg/dL	162	9.48	0.33	9.5	9.30–9.70	8.90–10.10	8.4	10.2	157	9.48	0.33	9.5	9.30–9.70	8.80–10.10	8.6	10.2
		Magnesium, mg/dL	162	2.15	0.15	2.1	2.10–2.28	1.80–2.40	1.8	2.5	157	2.14	0.15	2.1	2.00–2.20	1.80–2.40	1.8	2.5
		Phosphate, mg/dL	162	3.62	0.48	3.6	3.30–3.90	2.7–4.5	2.3	5.6	157	3.64	0.48	3.6	3.30–3.90	2.80–4.50	2.6	5.6
		ALP, U/L	162	68.8	18.92	66	54.3–81.0	38.0–106.9	35	144	157	68.82	19.91	66	54.0–81.0	38.0–108.0	35	144
		PTH, pg/mL	162	40.88	16.7	37.1	31.4–46.6	21.9–78.3	18.8	169	157	39.17	11.82	37	31.3–46.5	20.5–67.7	18.8	77.1
8	Inclusion restricted to participants with an estimated glomerular filtration rate equal or higher than 60 mL/min/173 m²	Age, year	159	54.69	11.82	52	45.0–63.0	40.0–80.0	40	80	155	52.92	10.83	51	44.0–59.0	40.0–80.0	40	80
		eGFR, mL/min/1.73 m²	159	95.13	12.77	97.24	86.2–105.0	68.9–114.8	61.71	127.53	155	96.58	12.11	98.1	89.8–106.0	69.3–118.4	61.71	127.53
		25-hydroxyvitamin D, ng/mL	159	21.56	9.1	20.6	14.7–27.5	7.2–39.7	5.18	50.35	155	21.33	9.01	20.26	14.7–27.0	7.2–40.1	5.96	50.35
		Calcium, mg/dL	159	9.48	0.33	9.5	9.30–9.70	8.89–10.10	8.4	10.2	155	9.47	0.33	9.5	9.30–9.70	8.80–10.10	8.6	10.2
		Magnesium, mg/dL	159	2.14	0.15	2.1	2.10–2.20	1.80–2.40	1.8	2.5	155	2.14	0.15	2.1	2.00–2.20	1.80–2.40	1.8	2.4
		Phosphate, mg/dL	159	3.62	0.48	3.6	3.30–3.90	2.7–4.5	2.3	5.6	155	3.64	0.48	3.6	3.30–3.90	2.80–4.60	2.6	5.6
		ALP, U/L	159	68.58	18.93	66	54.0–81.0	38.0–107.1	35	144	155	68.82	20.03	66	54.0–81.0	38.0–108.0	35	144
		PTH, pg/mL	159	40.09	13.4	37.1	31.4–46.6	21.9–77.2	18.8	90.6	155	39.18	11.89	37.1	31.0–46.5	20.5–67.7	18.8	77.1
9	Inclusion restricted to participants with serum 25-hydroxyvitamin D concentrations equal or higher than 20 ng/mL	Age, year	84	56.31	11.84	55	45.8–65.0	40.0–80.0	40	80	82	53.78	10.92	52	44.0–60.0	40.0–80.0	40	80
		eGFR, mL/min/1.73 m²	84	93.56	12.86	96.8	83.2–101.7	69.1–111.7	63.23	118.42	82	95.93	11.96	97.62	86.1–106.0	69.3–112.0	63.23	118.42
		25-hydroxyvitamin D, ng/mL	84	28.34	6.77	27.4	22.8–32.1	20.4–43.1	20.08	50.35	82	28.24	7.04	26.97	22.1–33.8	20.4–47.9	20.08	50.35
		Calcium, mg/dL	84	9.48	0.33	9.5	9.30–9.70	8.81–10.10	8.6	10.2	82	9.48	0.36	9.5	9.30–9.70	8.60–10.10	8.6	10.2
		Magnesium, mg/dL	84	2.14	0.15	2.1	2.08–2.20	1.90–2.40	1.8	2.4	82	2.14	0.15	2.1	2.10–2.20	1.80–2.40	1.8	2.4
		Phosphate, mg/dL	84	3.61	0.45	3.6	3.30–3.92	2.7–4.4	2.6	4.6	82	3.61	0.45	3.6	3.30–3.90	2.70–4.40	2.6	4.6
		ALP, U/L	84	66.88	17.97	65	54.0–80.3	38.0–97.8	36	144	82	66.56	19.79	64	52.0–81.0	38.0–102.0	36	144
		PTH, pg/mL	84	36.81	11.47	33.5	27.9–44.0	21.9–64.3	18.8	75	82	36.81	10.78	34.3	27.7–45.1	20.5–62.4	18.8	64.5
10	Inclusion restricted to participants with serum calcium, magnesium, and phosphorus concentrations within predefined reference intervals provided by the assay manufacturers	Age, year	83	56.27	11.91	55	45.5–65.0	40.0–80.0	40	80	81	53.71	10.96	52	44.0–61.0	40.0–80.0	40	80
		eGFR, mL/min/1.73 m²	83	93.5	12.92	96.59	83.1–102.2	69.1–111.7	63.23	118.42	81	95.9	12.02	97.62	86.1–106.3	69.3–112.0	63.23	118.42
		25-hydroxyvitamin D, ng/mL	83	28.4	6.78	27.41	22.7–32.1	20.4–43.2	20.08	50.35	81	28.3	7.05	26.97	22.1–34.0	20.4–47.9	20.08	50.35
		Calcium, mg/dL	83	9.48	0.33	9.5	9.30–9.70	8.80–10.10	8.6	10.2	81	9.47	0.36	9.5	9.30–9.70	8.60–10.10	8.6	10.2
		Magnesium, mg/dL	83	2.14	0.15	2.1	2.05–2.20	1.90–2.40	1.8	2.4	81	2.14	0.15	2.1	2.10–2.20	1.80–2.40	1.8	2.4
		Phosphate, mg/dL	83	3.6	0.44	3.6	3.30–3.90	2.7–4.39	2.6	4.4	81	3.6	0.45	3.6	3.30–3.90	2.70–4.40	2.6	4.4
		ALP, U/L	83	66.71	18.01	64	54.0–78.5	38.0–97.9	36	144	81	66.4	19.84	64	52.0–80.0	38.0–102.0	36	144
		PTH, pg/mL	83	36.84	11.54	33.4	27.9–44.4	21.9–64.4	18.8	75	81	36.83	10.84	34.3	27.7–45.3	20.5–62.4	18.8	64.5
11	Inclusion restricted to participants with serum alkaline phosphatase concentrations within sex-specific reference intervals provided by the assay manufacturers	Age, year	82	56.35	11.95	55	45.3–65.0	40.0–80.0	40	80	80	53.81	11.05	52	44.0–61.0	40.0–80.0	40	80
		eGFR, mL/min/1.73 m²	82	93.7	12.87	96.8	83.5–102.6	69.1–111.7	63.23	118.42	80	96.29	11.82	97.62	86.4–106.3	69.3–112.0	63.23	118.42
		25-hydroxyvitamin D, ng/mL	82	28.29	6.75	27.4	22.6–32.0	20.4–43.3	20.08	50.35	80	28.12	7	26.65	22.1–32.1	20.4–47.9	20.08	50.35
		Calcium, mg/dL	82	9.47	0.33	9.5	9.30–9.70	8.80–10.10	8.6	10.2	80	9.47	0.36	9.5	9.30–9.70	8.60–10.10	8.6	10.2
		Magnesium, mg/dL	82	2.14	0.15	2.1	2.02–2.20	1.90–2.40	1.8	2.4	80	2.14	0.15	2.1	2.10–2.20	1.80–2.40	1.8	2.4
		Phosphate, mg/dL	82	3.6	0.44	3.6	3.30–3.90	2.7–4.39	2.6	4.4	80	3.61	0.44	3.6	3.30–3.90	2.70–4.40	2.6	4.4
		ALP, U/L	82	65.77	15.93	64	54.0–76.8	38.0–95.0	36	102	80	64.83	16.6	63	51.0–77.0	38.0–98.0	36	102
		PTH, pg/mL	82	36.94	11.57	33.5	27.9–44.7	21.9–64.5	18.8	75	80	37	10.88	35.1	27.7–45.3	20.5–62.4	18.8	64.5
Abbreviations: ALP, alkaline phosphatase; eGFR, estimated glomerular filtration rate; IQR, interquartile range; Max, maximum; Min, minimum; N, number; PTH, parathyroid hormone; SD, standard deviation
